# Supplementary material for: Cadherin adhesion complexes direct cell aggregation in the epithelial transition of Wnt-induced nephron progenitor cells
Source: Development. 2024 Sep 30;151(18):dev202303. doi: 10.1242/dev.202303 (PMC11463967; doi:10.1242/dev.202303)
Supplement: Table S2. Details of sgRNA manufacturers and sequences, and primary and secondary antibodies, mutated β-catenin forms. [file develop-151-202303-TableS2.xlsx]

## Sheet: Metatable 
Table 2 Methods Table
Tab
1	CRISPR sgRNA sequences and RT-qPCR primers
2	Utilized antibodies
3	β-catenin mutated forms

## Sheet: Table 2.1
Table 2.1
24 h KO experiments
GFP	5' GGGCGAGGAGCTGTTCACCG 3'
IDT
Ctnnb1_sgRNA1-exon2	5' ATGAGCAGCGTCAAACTGCG 3'
Ctnnb1_sgRNA3-exon3	5' AGCCAAGCGCTGGACATTAG 3'
Ctnnb1_sgRNA5-exon3	5' GAGATTATGCAGTGTCGTGA 3'
Ctnnb1_sgRNA6-exon6	5' GAGATTATGCAGTGTCGTGA 3'
48 h KO experiments
Synthego
GFP	5’ GAGCUGGACGGCGACGUAAA 3’
Ctnna1	5’ CAACAGAUGCAGCCAAAACA 3’
Cdh2	5' UUACAGCGCAGUCUUACCGA 3'
Cdh3	5' CCGAUGAAGCCCGCUCGGUA 3'
Cdh4	5’ CCAUCCCCAGGCCCACCGUG 3’
Cdh11	5' CACCAGCACAGGGUCAGGCC 3’
Tcf7l1	5' CUUAAAAAAAGCGCCAUCCU 3'
Tcf7l2	5' UUAGCGGCCAAGAGCAAGA 3'
Tcf7	5' AGCUGGGGGACGCCAUGUGG 3'
Lef1	5' CUCCCAGGAAAGCAUCCAGA 3'
IDT
Ctnnb1_sgRNA1-exon2	5' ATGAGCAGCGTCAAACTGCG 3'
Ctnnb1_sgRNA3-exon3	5' AGCCAAGCGCTGGACATTAG 3'
Ctnnb1_sgRNA5-exon3	5' GAGATTATGCAGTGTCGTGA 3'
Ctnnb1_sgRNA6-exon6	5' GAGATTATGCAGTGTCGTGA 3'
rT-qPCR primers
Cdh2_F	AGCGCAGTCTTACCGAAGG
Cdh2_R	TCGCTGCTTTCATACTGAACTTT
Cdh3_F	CTGGAGCCGAGCCAAGTTC
Cdh3_R	GGAGTGCATCGCATCCTTCC
Cdh4_F	GGACATGGGTCTGGGACTGTA
Cdh4_R	GTACCTCGAAGTGTGTGAGACT
Cdh11_F	CTGGGTCTGGAACCAATTCTTT
Cdh11_R	GCCTGAGCCATCAGTGTGTA

## Sheet: Table 2.2
Table 2.2
Primary
Antibody	Species	Company	Catalogue number	Concentration
P-Cadherin (Cdh3)	polyclonal goat IgG	R&D Systems	AF761	1:100
N-cadherin (Cdh2)	mouse IgG1	BD Transduction Laboratories	610920	1:100
Cdh11 (OB-cadherin, 5B2H5)	monoclonal mouse IgG1 kappa	Thermo Fisher Scientific	32-1700	1:100
α-catenin (alpha-CAT-7A4)	monoclonal mouse IgG1 kappa	Thermo Fisher Scientific	13-9700	1:250
Non-phospho (active) β-catenin (S33/S37/T41)	monoclonal rabbit IgG	Cell Signaling Technology	8814S	1:500
GFP	polyclonal IgY	Aves labs	GFP-1020	1:500
Jagged 1	polyclonal goat IgG	R&D Systems	AF599	1:250
R-cadherin (Cdh4)	polyclonal sheep IgG	R&D Systems	AF6677	1:100
Cadherin-6/KCAD R (Cdh6)	polyclonal sheep IgG	R&D Systems	AF2715	1:500
T-cadherin (Cdh13) based on Rivero et al., 2015	polyclonal rabbit	Merck Millipore	ABT121	1:500
GM130	monoclonal mouse IgG1 kappa	BD Transduction Laboratories	610822	1:500
Six2 (M01), clone 3D7	monoclonal mouse IgG1	Novus	H00010736-M01	1:1000
To label cells transfected with mCherry:
tdTomato	polyconal goat IgG	Scigen	AB8181-200	1:2000
RFP	polyclonal rabbit IgG	Rockland	600-401-379	1:4000
Secondary
Antibody	Species	Company	Catalogue number	Concentration
Alexa 488 anti-chicken IgY (IgG) (H+L)	Donkey	Jackson ImmunoResearch	703-545-155	1:500
Alexa 488 anti-goat IgG (H+L)	Donkey	Invitrogen	A-11055	1:500
Alexa 488 anti-rabbit IgG (H+L)	Donkey	Invitrogen	A-21206	1:500
Alexa 488 anti-sheep (H+L)	Donkey	Invitrogen	713-545-147	1:500
Alexa 594 anti-goat IgG (H+L)	Donkey	Invitrogen	A-11058	1:500
Alexa 594 anti-rabbit IgG (H+L)	Donkey	Invitrogen	A-21207	1:500
Alexa 594 anti-mouse IgG (H+L)	Donkey	Invitrogen	A-21203	1:500
Alexa 647 anti-goat IgG (H+L)	Donkey	Invitrogen	A-21447	1:500
Alexa 647 anti-rabbit IgG (H+L)	Donkey	Invitrogen	A-31573	1:500
Alexa 647 anti-sheep IgG (H+L)	Donkey	Abcam	ab150179	1:300
Alexa 647 anti-mouse IgG1	Rat	BioLegend	406618	1:300

## Sheet: Table 2.3
Forms of β-catenin	Mutational locations	Acquired characteristics	Citations
Dominant allele (β-cateninactivated)	S33A, S37A, T41A, S45A	Resistant to degradation by GSK3β	Wu, G., et al., 2009, PLoS ONE, PMID:19293931
Dominant allele+no adhesion mutant (β-cateninactivated/α-cat mut)	S33A, S37A, T41A, S45A, T120E, Y142E	Resistant to degradation by GSK3β, inability to bind α-catenin	Shao, X., et al., 2017, Journal of Biological Chemistry, PMID: 28842483
Dominant allele+no transcription mutant (β-cateninactivated/no-TCF)	S33A, S37A, T41A, S45A, K435A, R469A, H470A, K508A	Resistant to degradation by GSK3β, inability to associate with TCF/Lef transcription coactivators	Koelman, E.M.R., et al., 2022, PMID: 35841828
